# Supplementary material for: Activation of the Met kinase confers acquired drug resistance in FGFR-targeted lung cancer therapy
Source: Oncogenesis. 2016 Jul 18;5(7):e241–. doi: 10.1038/oncsis.2016.48 (PMC5399172; doi:10.1038/oncsis.2016.48)
Supplement: Supplementary Tables [file oncsis201648x5.xlsx]

## Sheet: Summary
Supplementary tables
Table S1: FGFR TKIs sensitivity of 24 lung cancer cell lines
Table S2: The top 50 and bottom 50 differentially regulated genes
Table S3: Gene set enriched in phenotype of FGFR TKI acquired resistant cells
Table S4: Gene set of KEGG CYTOKINE CYTOKINE RECEPTOR INTERACTION in H1581P versus H1581 FGFR TKI acquired resistance cells
Table S5: Gene set of KEGG ERBB SIGNALING PATHWAY in H1581P versus H1581 FGFR TKI acquired resistance cells
Table S6: The target sequence of the siRNA constructs

## Sheet: Table S1
Table S1. FGFR TKIs sensitivity of 24 lung cancer cell lines
Primary Cell Line Name	Histology	GI50 value (mM)¶		FGFR1 (log2ratio)§
		AZD4547	BAY1163877	Copy number	mRNA expression
H1581*	Large cell	0.0362067	0.0367692	1.754	9.46711
DMS114*	SCLC	0.243567	0.141522	1.6274	9.19189
LK-2	Squamous cell carcinoma	1.53658	3.14851	0.5838	10.797
H2170	Squamous cell carcinoma	2.1095	4.057	0.0521	5.23127
H1975	Adenocarcinoma	3.78633	7.87567	-0.4396	6.62026
H460	Large cell	4.1445	> 10	-0.3173	6.77397
A549	Adenocarcinoma	4.604	7.87767	0.1435	8.62414
H2291	Adenocarcinoma	5.087	> 10	-0.4483	5.48789
H23	Adenocarcinoma	5.1425	> 10	-0.2321	7.31289
H520*	Squamous cell carcinoma	6.17691	8.57295	1.0724	10.2434
H1299	Large cell	6.84533	5.77033	-0.491	7.93124
H1703*	Adenocarcinoma	7.767	4.35733	1.5701	9.57814
H358	Bronchioalveolar adenocarcinoma	8.067	8.0005	0.2464	5.58185
H1666	Adenocarcinoma	9.18633	9.04933	-0.4826	5.3495
H596	Adenocarcinoma	9.495	3.485	-0.4524	6.99214
H322	Adenocarcinoma	9.99467	7.78167	-1.1426	5.88565
H522	Adenocarcinoma	> 10	> 10	0.4421	9.41746
HCC827	Adenocarcinoma	> 10	6.989	-0.3453	5.98998
H441	Adenocarcinoma	> 10	> 10	-0.9127	5.12922
H1650	Bronchioalveolar adenocarcinoma	> 10	> 10	-1.0164	6.94278
H226	Squamous cell carcinoma	> 10	> 10	0.131	8.86641
LC-sq1	Squamous cell carcinoma	> 10	> 10	-0.5925	6.3818
EBC-1	Squamous cell carcinoma	> 10	4.644	-1.0237	5.99881
HCC95*	Squamous cell carcinoma	> 10	8.79074	1.3215	6.64297
*denotes FGFR1-amplified cell lines. The ability of AZD4547 and BAY1163877 to inhibit the indicated LC cell proliferation assay.
¶The concentrations responsible for 50% growth inhibition (GI50) were reported in µM units.
§Information on the copy number and gene expression of FGFR1 was adopted from CCLE data.

## Sheet: Table S2
Table S2. The top 50 and bottom 50 differentially regulated genes
	Top 50
NAME	GENE_TITLE	SCORE
PAGE4	P antigen family, member 4 (prostate associated)	6.12412
CAV1	caveolin 1, caveolae protein, 22kDa	6.02365
MET	met proto-oncogene (hepatocyte growth factor receptor)	5.6743
TPD52L1	tumor protein D52-like 1	4.86407
APOE	apolipoprotein E	4.80331
HOXD1	homeobox D1	4.44336
LGI1	leucine-rich, glioma inactivated 1	4.2078
CD24	CD24 molecule	3.60615
DKK3	dickkopf homolog 3 (Xenopus laevis)	3.52892
SEPP1	selenoprotein P, plasma, 1	3.51273
KIF21A	kinesin family member 21A	3.50782
TCEA3	transcription elongation factor A (SII), 3	3.3473
LGSN	null	3.28758
P2RY5	purinergic receptor P2Y, G-protein coupled, 5	3.27634
TCF4	transcription factor 4	3.2554
NR2E3	nuclear receptor subfamily 2, group E, member 3	3.2027
GREM1	gremlin 1, cysteine knot superfamily, homolog (Xenopus laevis)	3.18824
RRAGD	Ras-related GTP binding D	3.13689
SPP1	secreted phosphoprotein 1 (osteopontin, bone sialoprotein I, early T-lymphocyte activation 1)	3.12346
THSD4	thrombospondin, type I, domain containing 4	3.118
TM4SF18	transmembrane 4 L six family member 18	3.11597
CYP24A1	cytochrome P450, family 24, subfamily A, polypeptide 1	3.1083
MAN1A1	mannosidase, alpha, class 1A, member 1	3.04182
LOC649970	-	3.03752
HOXD11	homeobox D11	2.98238
FOS	v-fos FBJ murine osteosarcoma viral oncogene homolog	2.97494
MYLIP	myosin regulatory light chain interacting protein	2.96423
HES1	hairy and enhancer of split 1, (Drosophila)	2.955
COCH	coagulation factor C homolog, cochlin (Limulus polyphemus)	2.94511
PAK1	p21/Cdc42/Rac1-activated kinase 1 (STE20 homolog, yeast)	2.94399
SNORD13	small nucleolar RNA, C/D box 13	2.93619
FOSB	FBJ murine osteosarcoma viral oncogene homolog B	2.93543
DMKN	dermokine	2.92298
GPR64	G protein-coupled receptor 64	2.90786
LRCH2	leucine-rich repeats and calponin homology (CH) domain containing 2	2.90686
602659965F1 NCI_CGAP	null	2.85502
RAI14	retinoic acid induced 14	2.84445
CA2	carbonic anhydrase II	2.84022
TANC1	tetratricopeptide repeat, ankyrin repeat and coiled-coil containing 1	2.8268
BCL6	B-cell CLL/lymphoma 6 (zinc finger protein 51)	2.80754
TACSTD1	tumor-associated calcium signal transducer 1	2.77464
PDK4	pyruvate dehydrogenase kinase, isozyme 4	2.75574
CYP1B1	cytochrome P450, family 1, subfamily B, polypeptide 1	2.7397
WIF1	WNT inhibitory factor 1	2.73569
SCG5	secretogranin V (7B2 protein)	2.72313
WDR86	WD repeat domain 86	2.72013
SAT1	spermidine/spermine N1-acetyltransferase 1	2.71659
CRMP1	collapsin response mediator protein 1	2.71118
BEX2	brain expressed X-linked 2	2.6992
	Bottom 50
NAME	GENE_TITLE	SCORE
MPZL2	null	-5.73398
COL11A1	collagen, type XI, alpha 1	-4.86276
IFIT1	interferon-induced protein with tetratricopeptide repeats 1	-4.53596
BMP5	bone morphogenetic protein 5	-4.20922
MX1	myxovirus (influenza virus) resistance 1, interferon-inducible protein p78 (mouse)	-4.20554
OAS3	2'-5'-oligoadenylate synthetase 3, 100kDa	-4.04238
DCN	decorin	-3.97526
OAS2	2'-5'-oligoadenylate synthetase 2, 69/71kDa	-3.78759
LUM	lumican	-3.72871
KERA	keratocan	-3.68534
FAM111A	family with sequence similarity 111, member A	-3.67157
ISG15	ISG15 ubiquitin-like modifier	-3.59046
TWIST1	twist homolog 1 (acrocephalosyndactyly 3; Saethre-Chotzen syndrome) (Drosophila)	-3.58379
IFI27	interferon, alpha-inducible protein 27	-3.56003
SP110	SP110 nuclear body protein	-3.53112
IFIT3	interferon-induced protein with tetratricopeptide repeats 3	-3.48416
COL21A1	collagen, type XXI, alpha 1	-3.48134
LRRTM4	leucine rich repeat transmembrane neuronal 4	-3.36454
PCDH17	protocadherin 17	-3.33096
BDNF	brain-derived neurotrophic factor	-3.27262
PRKD1	protein kinase D1	-3.23831
BX093329 SOARES_PARA	null	-3.14644
PARP9	poly (ADP-ribose) polymerase family, member 9	-3.14474
IFI44	interferon-induced protein 44	-3.09314
IFIT2	interferon-induced protein with tetratricopeptide repeats 2	-3.05756
EPYC	null	-3.01904
USP18	ubiquitin specific peptidase 18	-2.99692
GPR126	G protein-coupled receptor 126	-2.9653
PVRL3	poliovirus receptor-related 3	-2.75807
PLSCR1	phospholipid scramblase 1	-2.74573
OASL	2'-5'-oligoadenylate synthetase-like	-2.70436
IFI6	interferon, alpha-inducible protein 6	-2.68782
OAS1	2',5'-oligoadenylate synthetase 1, 40/46kDa	-2.65716
SLC7A14	solute carrier family 7 (cationic amino acid transporter, y+ system), member 14	-2.62617
DHX58	null	-2.61138
FLJ35409	-	-2.58104
LOC642691	-	-2.56583
EPHA3	EPH receptor A3	-2.55114
STAT1	signal transducer and activator of transcription 1, 91kDa	-2.54811
SLC6A15	solute carrier family 6, member 15	-2.48031
MEOX2	mesenchyme homeobox 2	-2.47625
NAV3	neuron navigator 3	-2.47445
SAMD9	sterile alpha motif domain containing 9	-2.46177
DDX60	null	-2.46152
LOC647322	null	-2.43662
OLFML1	olfactomedin-like 1	-2.4277
LIMCH1	null	-2.39939
CDK6	cyclin-dependent kinase 6	-2.38978
LOC645146	-	-2.38157

## Sheet: Table S3
TTable S3. Gene set enriched in phenotype of FGFR TKI acquired resistant cells (FDR < 0.25)
GS	GS DETAILS	ES	NES	NOM p-val	FDR q-val	FWER p-val	RANK AT MAX	LEADING EDGE
KEGG_NITROGEN_METABOLISM	23	0.87	2.11	0	0	0	2563	tags=48%, list=8%, signal=52%
KEGG_PROXIMAL_TUBULE_BICARBONATE_RECLAMATION	23	0.77	1.85	0	0.01	0.018	2274	tags=35%, list=7%, signal=37%
KEGG_METABOLISM_OF_XENOBIOTICS_BY_CYTOCHROME_P450	70	0.62	1.82	0	0.013	0.034	3321	tags=20%, list=10%, signal=22%
KEGG_RIBOSOME	87	0.59	1.79	0	0.017	0.06	6495	tags=49%, list=19%, signal=61%
KEGG_ARGININE_AND_PROLINE_METABOLISM	54	0.62	1.72	0.002	0.036	0.146	3370	tags=35%, list=10%, signal=39%
KEGG_ERBB_SIGNALING_PATHWAY	86	0.56	1.71	0	0.035	0.173	5137	tags=41%, list=15%, signal=48%
KEGG_DORSO_VENTRAL_AXIS_FORMATION	25	0.68	1.69	0.009	0.044	0.239	3902	tags=40%, list=11%, signal=45%
KEGG_MELANOGENESIS	102	0.55	1.69	0	0.039	0.239	5064	tags=36%, list=15%, signal=42%
KEGG_AXON_GUIDANCE	129	0.53	1.69	0	0.036	0.247	4432	tags=33%, list=13%, signal=37%
KEGG_ARACHIDONIC_ACID_METABOLISM	57	0.58	1.66	0.002	0.044	0.323	3215	tags=25%, list=9%, signal=27%
KEGG_WNT_SIGNALING_PATHWAY	151	0.51	1.66	0	0.042	0.339	5544	tags=37%, list=16%, signal=44%
KEGG_LYSOSOME	121	0.52	1.65	0	0.04	0.35	5146	tags=40%, list=15%, signal=47%
KEGG_LINOLEIC_ACID_METABOLISM	28	0.66	1.64	0.007	0.043	0.393	2222	tags=18%, list=7%, signal=19%
KEGG_GLYCINE_SERINE_AND_THREONINE_METABOLISM	31	0.62	1.62	0.007	0.05	0.473	5376	tags=39%, list=16%, signal=46%
KEGG_ALDOSTERONE_REGULATED_SODIUM_REABSORPTION	42	0.6	1.62	0.011	0.048	0.477	3569	tags=29%, list=10%, signal=32%
KEGG_OTHER_GLYCAN_DEGRADATION	15	0.73	1.62	0.016	0.045	0.482	2287	tags=47%, list=7%, signal=50%
KEGG_DRUG_METABOLISM_CYTOCHROME_P450	72	0.54	1.61	0.005	0.047	0.511	3661	tags=18%, list=11%, signal=20%
KEGG_VEGF_SIGNALING_PATHWAY	75	0.55	1.61	0.003	0.045	0.516	5064	tags=39%, list=15%, signal=45%
KEGG_PHENYLALANINE_METABOLISM	18	0.69	1.6	0.02	0.045	0.539	6549	tags=56%, list=19%, signal=69%
KEGG_ALANINE_ASPARTATE_AND_GLUTAMATE_METABOLISM	32	0.6	1.54	0.017	0.082	0.756	1625	tags=25%, list=5%, signal=26%
KEGG_STEROID_HORMONE_BIOSYNTHESIS	55	0.53	1.51	0.016	0.103	0.858	3537	tags=22%, list=10%, signal=24%
KEGG_PRIMARY_BILE_ACID_BIOSYNTHESIS	16	0.67	1.49	0.066	0.114	0.901	3672	tags=25%, list=11%, signal=28%
KEGG_GLYCOSPHINGOLIPID_BIOSYNTHESIS_GANGLIO_SERIES	15	0.67	1.49	0.056	0.111	0.907	3355	tags=40%, list=10%, signal=44%
KEGG_BLADDER_CANCER	42	0.56	1.49	0.015	0.113	0.92	5326	tags=45%, list=16%, signal=54%
KEGG_NOTCH_SIGNALING_PATHWAY	47	0.53	1.47	0.031	0.124	0.945	5105	tags=43%, list=15%, signal=50%
KEGG_MATURITY_ONSET_DIABETES_OF_THE_YOUNG	25	0.61	1.47	0.049	0.121	0.948	3376	tags=28%, list=10%, signal=31%
KEGG_MTOR_SIGNALING_PATHWAY	51	0.52	1.47	0.029	0.118	0.952	3706	tags=35%, list=11%, signal=40%
KEGG_ALPHA_LINOLENIC_ACID_METABOLISM	18	0.62	1.45	0.082	0.134	0.968	3408	tags=28%, list=10%, signal=31%
KEGG_RENAL_CELL_CARCINOMA	70	0.49	1.43	0.026	0.156	0.985	4115	tags=24%, list=12%, signal=28%
KEGG_BASAL_CELL_CARCINOMA	55	0.5	1.4	0.063	0.189	0.991	5468	tags=38%, list=16%, signal=45%
KEGG_PATHWAYS_IN_CANCER	326	0.4	1.4	0.004	0.184	0.991	4419	tags=27%, list=13%, signal=30%
KEGG_CYTOKINE_CYTOKINE_RECEPTOR_INTERACTION	265	0.41	1.4	0.004	0.178	0.991	4372	tags=17%, list=13%, signal=19%
KEGG_TRYPTOPHAN_METABOLISM	40	0.53	1.39	0.07	0.185	0.994	3235	tags=20%, list=9%, signal=22%
KEGG_NATURAL_KILLER_CELL_MEDIATED_CYTOTOXICITY	137	0.43	1.38	0.021	0.193	0.995	5064	tags=27%, list=15%, signal=32%
KEGG_BIOSYNTHESIS_OF_UNSATURATED_FATTY_ACIDS	22	0.57	1.38	0.088	0.19	0.995	3408	tags=27%, list=10%, signal=30%
KEGG_B_CELL_RECEPTOR_SIGNALING_PATHWAY	75	0.45	1.37	0.05	0.19	0.995	5412	tags=37%, list=16%, signal=44%
KEGG_T_CELL_RECEPTOR_SIGNALING_PATHWAY	108	0.44	1.37	0.035	0.191	0.997	4343	tags=22%, list=13%, signal=25%
KEGG_FC_EPSILON_RI_SIGNALING_PATHWAY	78	0.45	1.35	0.052	0.211	0.998	5262	tags=33%, list=15%, signal=39%
KEGG_ADHERENS_JUNCTION	74	0.46	1.35	0.057	0.21	0.998	4591	tags=32%, list=13%, signal=37%
KEGG_FOCAL_ADHESION	197	0.41	1.34	0.026	0.22	0.998	4030	tags=26%, list=12%, signal=29%
KEGG_EPITHELIAL_CELL_SIGNALING_IN_HELICOBACTER_PYLORI_INFECTION	67	0.46	1.33	0.076	0.225	0.999	2807	tags=19%, list=8%, signal=21%
KEGG_GLYCOSAMINOGLYCAN_BIOSYNTHESIS_KERATAN_SULFATE	15	0.62	1.32	0.127	0.227	0.999	4057	tags=33%, list=12%, signal=38%
KEGG_ETHER_LIPID_METABOLISM	32	0.51	1.32	0.106	0.238	1	5442	tags=34%, list=16%, signal=41%
KEGG_PYRUVATE_METABOLISM	40	0.49	1.31	0.101	0.241	1	2833	tags=25%, list=8%, signal=27%
KEGG_MAPK_SIGNALING_PATHWAY	262	0.38	1.29	0.023	0.269	1	4485	tags=25%, list=13%, signal=29%
KEGG_TIGHT_JUNCTION	131	0.4	1.29	0.054	0.269	1	5553	tags=29%, list=16%, signal=35%
KEGG_GLYCOSAMINOGLYCAN_DEGRADATION	21	0.53	1.28	0.178	0.274	1	5080	tags=43%, list=15%, signal=50%
KEGG_NEUROACTIVE_LIGAND_RECEPTOR_INTERACTION	271	0.37	1.27	0.041	0.284	1	5272	tags=15%, list=15%, signal=18%
KEGG_PPAR_SIGNALING_PATHWAY	68	0.44	1.27	0.107	0.286	1	3877	tags=24%, list=11%, signal=26%
KEGG_TYROSINE_METABOLISM	42	0.47	1.26	0.142	0.288	1	6549	tags=45%, list=19%, signal=56%
KEGG_GNRH_SIGNALING_PATHWAY	100	0.41	1.26	0.105	0.296	1	3516	tags=20%, list=10%, signal=22%
KEGG_SPHINGOLIPID_METABOLISM	40	0.47	1.25	0.163	0.298	1	4656	tags=33%, list=14%, signal=38%
KEGG_CELL_ADHESION_MOLECULES_CAMS	134	0.39	1.24	0.108	0.307	1	2941	tags=18%, list=9%, signal=20%
KEGG_FC_GAMMA_R_MEDIATED_PHAGOCYTOSIS	97	0.4	1.21	0.126	0.363	1	4221	tags=27%, list=12%, signal=31%
KEGG_VASCULAR_SMOOTH_MUSCLE_CONTRACTION	114	0.38	1.21	0.136	0.365	1	3242	tags=16%, list=10%, signal=17%
KEGG_STEROID_BIOSYNTHESIS	16	0.54	1.21	0.242	0.364	1	5364	tags=50%, list=16%, signal=59%
KEGG_HEMATOPOIETIC_CELL_LINEAGE	87	0.39	1.18	0.175	0.404	1	4082	tags=15%, list=12%, signal=17%
KEGG_MELANOMA	71	0.4	1.18	0.198	0.413	1	3569	tags=21%, list=10%, signal=24%
KEGG_INSULIN_SIGNALING_PATHWAY	136	0.37	1.18	0.151	0.408	1	4188	tags=24%, list=12%, signal=28%
KEGG_GLUTATHIONE_METABOLISM	50	0.42	1.17	0.232	0.412	1	2156	tags=20%, list=6%, signal=21%
KEGG_PEROXISOME	76	0.39	1.16	0.223	0.437	1	5646	tags=30%, list=17%, signal=36%
KEGG_ENDOCYTOSIS	181	0.35	1.15	0.175	0.454	1	3692	tags=18%, list=11%, signal=20%
KEGG_HISTIDINE_METABOLISM	29	0.44	1.13	0.286	0.487	1	3985	tags=24%, list=12%, signal=27%
KEGG_CYSTEINE_AND_METHIONINE_METABOLISM	34	0.43	1.12	0.299	0.495	1	2953	tags=26%, list=9%, signal=29%
KEGG_ARRHYTHMOGENIC_RIGHT_VENTRICULAR_CARDIOMYOPATHY_ARVC	75	0.38	1.12	0.253	0.49	1	4485	tags=24%, list=13%, signal=28%
KEGG_VALINE_LEUCINE_AND_ISOLEUCINE_DEGRADATION	44	0.4	1.12	0.266	0.488	1	5637	tags=34%, list=17%, signal=41%
KEGG_BUTANOATE_METABOLISM	34	0.43	1.11	0.308	0.5	1	5344	tags=24%, list=16%, signal=28%
KEGG_VIRAL_MYOCARDITIS	72	0.38	1.11	0.286	0.507	1	1109	tags=7%, list=3%, signal=7%
KEGG_ASCORBATE_AND_ALDARATE_METABOLISM	25	0.45	1.1	0.32	0.503	1	1490	tags=8%, list=4%, signal=8%
KEGG_PRION_DISEASES	35	0.42	1.1	0.327	0.51	1	3516	tags=23%, list=10%, signal=25%
KEGG_LEUKOCYTE_TRANSENDOTHELIAL_MIGRATION	114	0.35	1.1	0.28	0.505	1	5326	tags=26%, list=16%, signal=31%
KEGG_ADIPOCYTOKINE_SIGNALING_PATHWAY	66	0.38	1.08	0.328	0.532	1	6828	tags=33%, list=20%, signal=42%
KEGG_GLYCOLYSIS_GLUCONEOGENESIS	62	0.37	1.08	0.325	0.542	1	555	tags=10%, list=2%, signal=10%
KEGG_LYSINE_DEGRADATION	44	0.4	1.07	0.363	0.545	1	4019	tags=20%, list=12%, signal=23%
KEGG_PORPHYRIN_AND_CHLOROPHYLL_METABOLISM	41	0.41	1.07	0.354	0.538	1	4168	tags=20%, list=12%, signal=22%
KEGG_LEISHMANIA_INFECTION	70	0.37	1.07	0.344	0.542	1	5262	tags=27%, list=15%, signal=32%
KEGG_INOSITOL_PHOSPHATE_METABOLISM	54	0.37	1.06	0.377	0.551	1	6765	tags=39%, list=20%, signal=48%
KEGG_CALCIUM_SIGNALING_PATHWAY	178	0.32	1.05	0.36	0.578	1	5064	tags=19%, list=15%, signal=22%
KEGG_FRUCTOSE_AND_MANNOSE_METABOLISM	34	0.4	1.04	0.396	0.592	1	2833	tags=21%, list=8%, signal=22%
KEGG_NICOTINATE_AND_NICOTINAMIDE_METABOLISM	22	0.43	1.03	0.413	0.599	1	4023	tags=27%, list=12%, signal=31%
KEGG_GAP_JUNCTION	86	0.33	1	0.458	0.676	1	3289	tags=20%, list=10%, signal=22%
KEGG_RIBOFLAVIN_METABOLISM	16	0.44	1	0.47	0.669	1	1372	tags=13%, list=4%, signal=13%
KEGG_VIBRIO_CHOLERAE_INFECTION	55	0.35	0.99	0.494	0.692	1	4592	tags=25%, list=13%, signal=29%
KEGG_COLORECTAL_CANCER	62	0.35	0.98	0.499	0.691	1	4419	tags=26%, list=13%, signal=30%
KEGG_PROPANOATE_METABOLISM	33	0.38	0.98	0.493	0.7	1	3941	tags=21%, list=12%, signal=24%
KEGG_AMINO_SUGAR_AND_NUCLEOTIDE_SUGAR_METABOLISM	44	0.36	0.97	0.486	0.71	1	4440	tags=30%, list=13%, signal=34%
KEGG_NON_SMALL_CELL_LUNG_CANCER	54	0.34	0.95	0.548	0.75	1	5064	tags=33%, list=15%, signal=39%
KEGG_ENDOMETRIAL_CANCER	52	0.34	0.95	0.553	0.742	1	4942	tags=27%, list=15%, signal=31%
KEGG_NEUROTROPHIN_SIGNALING_PATHWAY	126	0.3	0.94	0.57	0.762	1	4215	tags=22%, list=12%, signal=25%
KEGG_PANCREATIC_CANCER	70	0.32	0.94	0.563	0.76	1	4494	tags=30%, list=13%, signal=34%
KEGG_N_GLYCAN_BIOSYNTHESIS	46	0.34	0.94	0.556	0.753	1	3075	tags=17%, list=9%, signal=19%
KEGG_THYROID_CANCER	29	0.37	0.93	0.559	0.749	1	3242	tags=24%, list=10%, signal=27%
KEGG_GLYCOSAMINOGLYCAN_BIOSYNTHESIS_HEPARAN_SULFATE	26	0.37	0.93	0.586	0.756	1	2348	tags=15%, list=7%, signal=17%
KEGG_GALACTOSE_METABOLISM	26	0.38	0.92	0.592	0.762	1	3874	tags=27%, list=11%, signal=30%
KEGG_REGULATION_OF_AUTOPHAGY	34	0.36	0.92	0.578	0.757	1	6386	tags=29%, list=19%, signal=36%
KEGG_PHOSPHATIDYLINOSITOL_SIGNALING_SYSTEM	76	0.31	0.91	0.617	0.768	1	5311	tags=28%, list=16%, signal=33%
KEGG_CHRONIC_MYELOID_LEUKEMIA	72	0.31	0.91	0.651	0.77	1	4942	tags=28%, list=15%, signal=32%
KEGG_JAK_STAT_SIGNALING_PATHWAY	155	0.28	0.91	0.688	0.765	1	4338	tags=16%, list=13%, signal=18%
KEGG_GLYCEROLIPID_METABOLISM	49	0.33	0.9	0.644	0.763	1	4267	tags=20%, list=13%, signal=23%
KEGG_GLIOMA	64	0.31	0.9	0.642	0.768	1	5064	tags=28%, list=15%, signal=33%
KEGG_CHEMOKINE_SIGNALING_PATHWAY	188	0.27	0.9	0.719	0.763	1	4778	tags=19%, list=14%, signal=22%
KEGG_SYSTEMIC_LUPUS_ERYTHEMATOSUS	136	0.28	0.89	0.714	0.769	1	7780	tags=37%, list=23%, signal=47%
KEGG_GLYCEROPHOSPHOLIPID_METABOLISM	75	0.3	0.89	0.642	0.762	1	4958	tags=25%, list=15%, signal=30%
KEGG_TYPE_II_DIABETES_MELLITUS	46	0.32	0.87	0.672	0.801	1	4192	tags=20%, list=12%, signal=22%
KEGG_ASTHMA	30	0.34	0.85	0.706	0.841	1	7648	tags=33%, list=22%, signal=43%
KEGG_ONE_CARBON_POOL_BY_FOLATE	17	0.38	0.85	0.659	0.838	1	6984	tags=47%, list=20%, signal=59%
KEGG_GLYCOSAMINOGLYCAN_BIOSYNTHESIS_CHONDROITIN_SULFATE	22	0.35	0.84	0.69	0.838	1	5134	tags=36%, list=15%, signal=43%
KEGG_CITRATE_CYCLE_TCA_CYCLE	32	0.32	0.83	0.741	0.848	1	3422	tags=16%, list=10%, signal=17%
KEGG_AMINOACYL_TRNA_BIOSYNTHESIS	41	0.31	0.82	0.765	0.859	1	4973	tags=32%, list=15%, signal=37%
KEGG_COMPLEMENT_AND_COAGULATION_CASCADES	69	0.28	0.82	0.8	0.865	1	9013	tags=36%, list=26%, signal=49%
KEGG_SELENOAMINO_ACID_METABOLISM	26	0.33	0.81	0.738	0.866	1	3985	tags=31%, list=12%, signal=35%
KEGG_PENTOSE_AND_GLUCURONATE_INTERCONVERSIONS	28	0.32	0.81	0.753	0.864	1	2833	tags=14%, list=8%, signal=16%
KEGG_GLYCOSPHINGOLIPID_BIOSYNTHESIS_LACTO_AND_NEOLACTO_SERIES	26	0.32	0.8	0.772	0.874	1	4057	tags=19%, list=12%, signal=22%
KEGG_RETINOL_METABOLISM	64	0.28	0.79	0.844	0.877	1	7966	tags=27%, list=23%, signal=35%
KEGG_TASTE_TRANSDUCTION	51	0.28	0.78	0.856	0.889	1	6236	tags=20%, list=18%, signal=24%
KEGG_TERPENOID_BACKBONE_BIOSYNTHESIS	15	0.34	0.74	0.828	0.93	1	2582	tags=20%, list=8%, signal=22%
KEGG_STARCH_AND_SUCROSE_METABOLISM	52	0.24	0.68	0.947	0.969	1	1673	tags=8%, list=5%, signal=8%
KEGG_INTESTINAL_IMMUNE_NETWORK_FOR_IGA_PRODUCTION	48	0.25	0.67	0.96	0.97	1	8387	tags=27%, list=25%, signal=36%
KEGG_OLFACTORY_TRANSDUCTION	387	0.08	0.28	1	1	1	12093	tags=29%, list=35%, signal=44%

## Sheet: Table S4
Table S4. Gene set of KEGG CYTOKINE CYTOKINE RECEPTOR INTERACTION in H1581P versus H1581 FGFR TKI acquired resistance cells
	PROBE	GENE_TITLE	RANK IN GENE LIST	RANK METRIC SCORE	RUNNING ES	CORE ENRICHMENT
1	MET	met proto-oncogene (hepatocyte growth factor receptor)	57	2.643	0.0252	Yes
2	TNFRSF21	tumor necrosis factor receptor superfamily, member 21	60	2.619	0.0518	Yes
3	VEGFB	vascular endothelial growth factor B	83	2.424	0.0758	Yes
4	FLT3LG	fms-related tyrosine kinase 3 ligand	175	1.984	0.0933	Yes
5	IL17RB	interleukin 17 receptor B	296	1.691	0.1069	Yes
6	CD40	CD40 molecule, TNF receptor superfamily member 5	463	1.457	0.1169	Yes
7	IL4R	interleukin 4 receptor	758	1.212	0.1205	Yes
8	TNFSF4	tumor necrosis factor (ligand) superfamily, member 4 (tax-transcriptionally activated glycoprotein 1, 34kDa)	867	1.152	0.129	Yes
9	CLCF1	cardiotrophin-like cytokine factor 1	939	1.109	0.1382	Yes
10	TNFRSF25	tumor necrosis factor receptor superfamily, member 25	940	1.108	0.1495	Yes
11	LIFR	leukemia inhibitory factor receptor alpha	946	1.106	0.1606	Yes
12	EPOR	erythropoietin receptor	1212	0.993	0.1628	Yes
13	TNFSF10	tumor necrosis factor (ligand) superfamily, member 10	1267	0.97	0.1711	Yes
14	TNFRSF10D	tumor necrosis factor receptor superfamily, member 10d, decoy with truncated death domain	1472	0.899	0.1742	Yes
15	TNFRSF10B	tumor necrosis factor receptor superfamily, member 10b	1526	0.888	0.1817	Yes
16	CCR10	chemokine (C-C motif) receptor 10	1674	0.858	0.1861	Yes
17	VEGFA		1708	0.849	0.1937	Yes
18	INHBB	inhibin, beta B (activin AB beta polypeptide)	1720	0.847	0.202	Yes
19	TNFRSF11A	tumor necrosis factor receptor superfamily, member 11a, NFKB activator	1725	0.846	0.2105	Yes
20	KITLG	KIT ligand	1760	0.84	0.218	Yes
21	INHBE	inhibin, beta E	1934	0.804	0.2211	Yes
22	PLEKHO2		2050	0.776	0.2256	Yes
23	PRL	prolactin	2071	0.772	0.2329	Yes
24	CXCL12	chemokine (C-X-C motif) ligand 12 (stromal cell-derived factor 1)	2425	0.698	0.2295	Yes
25	CNTFR	ciliary neurotrophic factor receptor	2468	0.689	0.2353	Yes
26	BMP7	bone morphogenetic protein 7 (osteogenic protein 1)	2512	0.681	0.2409	Yes
27	IL21R	interleukin 21 receptor	2578	0.669	0.2458	Yes
28	IL12A	interleukin 12A (natural killer cell stimulatory factor 1, cytotoxic lymphocyte maturation factor 1, p35)	2631	0.66	0.251	Yes
29	IL18R1	interleukin 18 receptor 1	2653	0.655	0.257	Yes
30	TNFSF9	tumor necrosis factor (ligand) superfamily, member 9	2709	0.645	0.262	Yes
31	CX3CL1	chemokine (C-X3-C motif) ligand 1	2920	0.61	0.262	Yes
32	BMP2	bone morphogenetic protein 2	2940	0.608	0.2676	Yes
33	AMHR2	anti-Mullerian hormone receptor, type II	3093	0.582	0.269	Yes
34	CD70		3095	0.582	0.2749	Yes
35	TNFSF14	tumor necrosis factor (ligand) superfamily, member 14	3211	0.562	0.2772	Yes
36	MPL	myeloproliferative leukemia virus oncogene	3331	0.547	0.2793	Yes
37	LEP	leptin (obesity homolog, mouse)	3684	0.499	0.2739	Yes
38	LTA	lymphotoxin alpha (TNF superfamily, member 1)	3716	0.492	0.278	Yes
39	IL28RA	interleukin 28 receptor, alpha (interferon, lambda receptor)	3784	0.482	0.281	Yes
40	TNF	tumor necrosis factor (TNF superfamily, member 2)	3910	0.468	0.282	Yes
41	CXCL10	chemokine (C-X-C motif) ligand 10	3925	0.466	0.2864	Yes
42	VEGFC	vascular endothelial growth factor C	3988	0.459	0.2892	Yes
43	PDGFA	platelet-derived growth factor alpha polypeptide	4178	0.438	0.288	Yes
44	IL11RA	interleukin 11 receptor, alpha	4181	0.437	0.2924	Yes
45	CXCR1		4343	0.419	0.2919	Yes
46	LTB	lymphotoxin beta (TNF superfamily, member 3)	4435	0.41	0.2934	Yes
47	IL10RB	interleukin 10 receptor, beta	4525	0.401	0.2949	Yes
48	TNFRSF18	tumor necrosis factor receptor superfamily, member 18	4769	0.379	0.2915	Yes
49	CCL1	chemokine (C-C motif) ligand 1	4801	0.378	0.2945	Yes
50	LIF	leukemia inhibitory factor (cholinergic differentiation factor)	4942	0.366	0.294	Yes
51	IL23R	interleukin 23 receptor	4949	0.366	0.2976	Yes
52	LEPR	leptin receptor	5098	0.356	0.2968	Yes
53	IFNA10	interferon, alpha 10	5129	0.353	0.2995	Yes
54	NGFR	nerve growth factor receptor (TNFR superfamily, member 16)	5157	0.351	0.3023	Yes
55	TNFSF8	tumor necrosis factor (ligand) superfamily, member 8	5539	0.323	0.2943	Yes
56	FAS	Fas (TNF receptor superfamily, member 6)	5544	0.323	0.2975	Yes
57	EPO	erythropoietin	5575	0.321	0.2999	Yes
58	FLT1	fms-related tyrosine kinase 1 (vascular endothelial growth factor/vascular permeability factor receptor)	5593	0.32	0.3026	Yes
59	PDGFB	platelet-derived growth factor beta polypeptide (simian sarcoma viral (v-sis) oncogene homolog)	5636	0.318	0.3046	Yes
60	TNFRSF10A	tumor necrosis factor receptor superfamily, member 10a	5637	0.318	0.3078	Yes
61	CCL7	chemokine (C-C motif) ligand 7	5648	0.317	0.3108	Yes
62	FLT3	fms-related tyrosine kinase 3	5718	0.312	0.3119	Yes
63	CTF1	cardiotrophin 1	5816	0.306	0.3122	Yes
64	CCL25	chemokine (C-C motif) ligand 25	5908	0.302	0.3125	Yes
65	IL18	interleukin 18 (interferon-gamma-inducing factor)	6565	0.268	0.2959	No
66	IL15RA	interleukin 15 receptor, alpha	6727	0.26	0.2938	No
67	IFNA7	interferon, alpha 7	6732	0.26	0.2963	No
68	IL24	interleukin 24	6843	0.256	0.2956	No
69	IL20RB	interleukin 20 receptor beta	7077	0.246	0.2912	No
70	IL12RB2	interleukin 12 receptor, beta 2	7176	0.241	0.2908	No
71	TNFRSF13B	tumor necrosis factor receptor superfamily, member 13B	7265	0.238	0.2906	No
72	CCL23	chemokine (C-C motif) ligand 23	7285	0.237	0.2925	No
73	FLT4	fms-related tyrosine kinase 4	7305	0.236	0.2943	No
74	IL13RA1	interleukin 13 receptor, alpha 1	7636	0.223	0.2868	No
75	IFNA1	interferon, alpha 1	7679	0.221	0.2878	No
76	TGFB2	transforming growth factor, beta 2	7749	0.219	0.288	No
77	IL1R1	interleukin 1 receptor, type I	7783	0.218	0.2892	No
78	IL22	interleukin 22	7930	0.213	0.2871	No
79	CXCL2	chemokine (C-X-C motif) ligand 2	8066	0.208	0.2852	No
80	CCR9	chemokine (C-C motif) receptor 9	8069	0.208	0.2873	No
81	CSF1	colony stimulating factor 1 (macrophage)	8186	0.203	0.2859	No
82	CCR7	chemokine (C-C motif) receptor 7	8233	0.201	0.2866	No
83	CCL26	chemokine (C-C motif) ligand 26	8349	0.198	0.2852	No
84	IL12RB1	interleukin 12 receptor, beta 1	8350	0.198	0.2872	No
85	GH1	growth hormone 1	8400	0.196	0.2877	No
86	IL11	interleukin 11	8461	0.194	0.2879	No
87	IFNW1	interferon, omega 1	8522	0.192	0.2881	No
88	CCR3	chemokine (C-C motif) receptor 3	8813	0.182	0.2814	No
89	CXCR6	chemokine (C-X-C motif) receptor 6	8869	0.18	0.2816	No
90	CSF2RA	colony stimulating factor 2 receptor, alpha, low-affinity (granulocyte-macrophage)	8871	0.18	0.2834	No
91	CCL3L3	chemokine (C-C motif) ligand 3-like 3	8923	0.179	0.2837	No
92	IL17B	interleukin 17B	9023	0.176	0.2826	No
93	IFNK	interferon, kappa	9349	0.166	0.2747	No
94	TNFSF12	tumor necrosis factor (ligand) superfamily, member 12	9417	0.164	0.2743	No
95	CCR5	chemokine (C-C motif) receptor 5	9649	0.157	0.2691	No
96	EDA	ectodysplasin A	9764	0.154	0.2673	No
97	IL1RAP	interleukin 1 receptor accessory protein	9874	0.151	0.2656	No
98	IL9R	interleukin 9 receptor	9920	0.15	0.2658	No
99	TNFRSF19	tumor necrosis factor receptor superfamily, member 19	10028	0.147	0.2641	No
100	IL3RA	interleukin 3 receptor, alpha (low affinity)	10041	0.147	0.2653	No
101	CSF1R	colony stimulating factor 1 receptor, formerly McDonough feline sarcoma viral (v-fms) oncogene homolog	10254	0.142	0.2605	No
102	OSMR	oncostatin M receptor	10544	0.134	0.2533	No
103	IL20RA	interleukin 20 receptor, alpha	10767	0.128	0.248	No
104	IL7R	interleukin 7 receptor	10814	0.127	0.2479	No
105	PRLR	prolactin receptor	10945	0.123	0.2454	No
106	TNFRSF9	tumor necrosis factor receptor superfamily, member 9	11114	0.119	0.2416	No
107	CSF2	colony stimulating factor 2 (granulocyte-macrophage)	11224	0.116	0.2396	No
108	IL6	interleukin 6 (interferon, beta 2)	11439	0.111	0.2344	No
109	CCR1	chemokine (C-C motif) receptor 1	11728	0.104	0.2269	No
110	CRLF2	cytokine receptor-like factor 2	11887	0.1	0.2233	No
111	IFNA6	interferon, alpha 6	12033	0.097	0.2199	No
112	IFNA8	interferon, alpha 8	12049	0.096	0.2205	No
113	TGFB1	transforming growth factor, beta 1 (Camurati-Engelmann disease)	12091	0.095	0.2202	No
114	IFNA2	interferon, alpha 2	12408	0.088	0.2118	No
115	TNFRSF13C	tumor necrosis factor receptor superfamily, member 13C	12429	0.087	0.2121	No
116	IL13	interleukin 13	12483	0.086	0.2114	No
117	IL9	interleukin 9	12592	0.083	0.2091	No
118	XCL1	chemokine (C motif) ligand 1	12650	0.082	0.2082	No
119	CCR4	chemokine (C-C motif) receptor 4	12666	0.082	0.2086	No
120	CXCL6	chemokine (C-X-C motif) ligand 6 (granulocyte chemotactic protein 2)	12840	0.078	0.2043	No
121	CD40LG	CD40 ligand (TNF superfamily, member 5, hyper-IgM syndrome)	12941	0.076	0.2021	No
122	IL10	interleukin 10	13261	0.068	0.1933	No
123	IL1B	interleukin 1, beta	13413	0.065	0.1895	No
124	FIGF	c-fos induced growth factor (vascular endothelial growth factor D)	13477	0.064	0.1883	No
125	IL22RA1	interleukin 22 receptor, alpha 1	13530	0.062	0.1874	No
126	IFNA4	interferon, alpha 4	13674	0.059	0.1838	No
127	CCL16	chemokine (C-C motif) ligand 16	13886	0.054	0.1781	No
128	IL12B	interleukin 12B (natural killer cell stimulatory factor 2, cytotoxic lymphocyte maturation factor 2, p40)	14012	0.051	0.1749	No
129	CCL3L1	chemokine (C-C motif) ligand 3-like 1	14102	0.049	0.1728	No
130	IL19	interleukin 19	14178	0.048	0.1711	No
131	INHBC	inhibin, beta C	14273	0.046	0.1687	No
132	CCR8	chemokine (C-C motif) receptor 8	14336	0.044	0.1674	No
133	TNFRSF1B	tumor necrosis factor receptor superfamily, member 1B	14511	0.04	0.1626	No
134	IL7	interleukin 7	14723	0.035	0.1567	No
135	ACVR2B	activin A receptor, type IIB	14780	0.034	0.1554	No
136	IL6R	interleukin 6 receptor	14878	0.032	0.1529	No
137	CCL27	chemokine (C-C motif) ligand 27	14958	0.03	0.1508	No
138	PF4V1	platelet factor 4 variant 1	15019	0.028	0.1493	No
139	KDR	kinase insert domain receptor (a type III receptor tyrosine kinase)	15517	0.017	0.1348	No
140	PPBP	pro-platelet basic protein (chemokine (C-X-C motif) ligand 7)	15696	0.013	0.1297	No
141	IFNG	interferon, gamma	15726	0.013	0.129	No
142	IFNE		15783	0.011	0.1274	No
143	CCL8	chemokine (C-C motif) ligand 8	15793	0.011	0.1273	No
144	TNFSF11	tumor necrosis factor (ligand) superfamily, member 11	15815	0.011	0.1268	No
145	TNFRSF4	tumor necrosis factor receptor superfamily, member 4	15966	0.008	0.1224	No
146	CX3CR1	chemokine (C-X3-C motif) receptor 1	15987	0.007	0.1219	No
147	IL2RG	interleukin 2 receptor, gamma (severe combined immunodeficiency)	15995	0.007	0.1217	No
148	IFNGR2	interferon gamma receptor 2 (interferon gamma transducer 1)	16018	0.006	0.1212	No
149	CCL14	chemokine (C-C motif) ligand 14	16029	0.006	0.1209	No
150	CSF2RB	colony stimulating factor 2 receptor, beta, low-affinity (granulocyte-macrophage)	16057	0.006	0.1202	No
151	XCL2	chemokine (C motif) ligand 2	16321	0	0.1124	No
152	TNFRSF6B	tumor necrosis factor receptor superfamily, member 6b, decoy	16645	-0.008	0.1029	No
153	CXCR3	chemokine (C-X-C motif) receptor 3	16659	-0.008	0.1026	No
154	IFNA14	interferon, alpha 14	16689	-0.009	0.1019	No
155	CCR6	chemokine (C-C motif) receptor 6	16795	-0.011	0.0989	No
156	IL21	interleukin 21	16820	-0.011	0.0983	No
157	GDF5	growth differentiation factor 5 (cartilage-derived morphogenetic protein-1)	17053	-0.017	0.0916	No
158	CCL24	chemokine (C-C motif) ligand 24	17236	-0.021	0.0864	No
159	CCL19	chemokine (C-C motif) ligand 19	17284	-0.022	0.0852	No
160	IL3	interleukin 3 (colony-stimulating factor, multiple)	17829	-0.034	0.0695	No
161	OSM	oncostatin M	17974	-0.037	0.0656	No
162	IFNA16	interferon, alpha 16	17982	-0.037	0.0658	No
163	BMPR1B	bone morphogenetic protein receptor, type IB	18013	-0.038	0.0653	No
164	PF4	platelet factor 4 (chemokine (C-X-C motif) ligand 4)	18135	-0.041	0.0621	No
165	TNFRSF8	tumor necrosis factor receptor superfamily, member 8	18212	-0.043	0.0603	No
166	IFNA17	interferon, alpha 17	18645	-0.053	0.0481	No
167	EDA2R	ectodysplasin A2 receptor	18678	-0.054	0.0477	No
168	PDGFRA	platelet-derived growth factor receptor, alpha polypeptide	18836	-0.058	0.0436	No
169	IL2	interleukin 2	18948	-0.06	0.0409	No
170	CCL4	chemokine (C-C motif) ligand 4	19009	-0.061	0.0398	No
171	IL2RA	interleukin 2 receptor, alpha	19216	-0.066	0.0344	No
172	CD27		19309	-0.068	0.0324	No
173	IL26	interleukin 26	19460	-0.072	0.0287	No
174	CCL17	chemokine (C-C motif) ligand 17	19549	-0.075	0.0268	No
175	IL1A	interleukin 1, alpha	19579	-0.076	0.0267	No
176	IL5	interleukin 5 (colony-stimulating factor, eosinophil)	19649	-0.077	0.0255	No
177	IL15	interleukin 15	19734	-0.08	0.0238	No
178	CCL4L2	chemokine (C-C motif) ligand 4-like 2	19774	-0.081	0.0235	No
179	INHBA	inhibin, beta A (activin A, activin AB alpha polypeptide)	19778	-0.081	0.0242	No
180	IFNA13	interferon, alpha 13	19846	-0.082	0.0231	No
181	TSLP	-	19914	-0.084	0.0219	No
182	IL2RB	interleukin 2 receptor, beta	19965	-0.085	0.0213	No
183	TNFRSF10C	tumor necrosis factor receptor superfamily, member 10c, decoy without an intracellular domain	20052	-0.087	0.0197	No
184	CNTF	ciliary neurotrophic factor	20236	-0.092	0.0152	No
185	LTBR	lymphotoxin beta receptor (TNFR superfamily, member 3)	20757	-0.105	0.0009	No
186	CCL13	chemokine (C-C motif) ligand 13	20793	-0.106	0.0009	No
187	ACVR1B	activin A receptor, type IB	20862	-0.107	0	No
188	IL22RA2	interleukin 22 receptor, alpha 2	21073	-0.112	-0.0051	No
189	IL20	interleukin 20	21235	-0.116	-0.0087	No
190	TNFSF13	tumor necrosis factor (ligand) superfamily, member 13	21456	-0.122	-0.0139	No
191	IL4	interleukin 4	21648	-0.127	-0.0183	No
192	CXCL3	chemokine (C-X-C motif) ligand 3	21737	-0.13	-0.0196	No
193	TPO	thyroid peroxidase	21903	-0.134	-0.0231	No
194	TNFSF13B	tumor necrosis factor (ligand) superfamily, member 13b	22023	-0.137	-0.0252	No
195	CXCL1	chemokine (C-X-C motif) ligand 1 (melanoma growth stimulating activity, alpha)	22155	-0.14	-0.0277	No
196	CXCR4	chemokine (C-X-C motif) receptor 4	22394	-0.147	-0.0332	No
197	IL6ST	interleukin 6 signal transducer (gp130, oncostatin M receptor)	22441	-0.149	-0.0331	No
198	CCL3	chemokine (C-C motif) ligand 3	22496	-0.15	-0.0331	No
199	CCL22	chemokine (C-C motif) ligand 22	22521	-0.151	-0.0323	No
200	RELT		22711	-0.157	-0.0363	No
201	CSF3R	colony stimulating factor 3 receptor (granulocyte)	22742	-0.158	-0.0356	No
202	TNFRSF17	tumor necrosis factor receptor superfamily, member 17	22752	-0.158	-0.0342	No
203	CCL21	chemokine (C-C motif) ligand 21	22766	-0.159	-0.033	No
204	ACVRL1	activin A receptor type II-like 1	22948	-0.164	-0.0367	No
205	EGF	epidermal growth factor (beta-urogastrone)	22984	-0.165	-0.036	No
206	CXCL13	chemokine (C-X-C motif) ligand 13 (B-cell chemoattractant)	23001	-0.165	-0.0348	No
207	CSF3	colony stimulating factor 3 (granulocyte)	23243	-0.172	-0.0402	No
208	IL28A	interleukin 28A (interferon, lambda 2)	23319	-0.175	-0.0407	No
209	TNFSF18	tumor necrosis factor (ligand) superfamily, member 18	23621	-0.185	-0.0477	No
210	CXCL5	chemokine (C-X-C motif) ligand 5	23893	-0.195	-0.0537	No
211	IFNAR2	interferon (alpha, beta and omega) receptor 2	23961	-0.198	-0.0537	No
212	IFNA21	interferon, alpha 21	24036	-0.201	-0.0538	No
213	XCR1	chemokine (C motif) receptor 1	24065	-0.201	-0.0526	No
214	IL1R2	interleukin 1 receptor, type II	24085	-0.202	-0.0511	No
215	CCL18	chemokine (C-C motif) ligand 18 (pulmonary and activation-regulated)	24110	-0.203	-0.0498	No
216	IL10RA	interleukin 10 receptor, alpha	24245	-0.208	-0.0516	No
217	CXCL14	chemokine (C-X-C motif) ligand 14	24387	-0.213	-0.0536	No
218	CXCL11	chemokine (C-X-C motif) ligand 11	24435	-0.215	-0.0528	No
219	CCR2	chemokine (C-C motif) receptor 2	24592	-0.221	-0.0552	No
220	GH2	growth hormone 2	24628	-0.223	-0.0539	No
221	IL23A	interleukin 23, alpha subunit p19	24772	-0.227	-0.0559	No
222	CCL11	chemokine (C-C motif) ligand 11	24806	-0.229	-0.0545	No
223	EDAR	ectodysplasin A receptor	24838	-0.23	-0.0531	No
224	EGFR	epidermal growth factor receptor (erythroblastic leukemia viral (v-erb-b) oncogene homolog, avian)	25667	-0.264	-0.0749	No
225	CXCR5		25707	-0.266	-0.0733	No
226	TGFBR1	transforming growth factor, beta receptor I (activin A receptor type II-like kinase, 53kDa)	26062	-0.283	-0.0809	No
227	IL25	interleukin 25	26148	-0.287	-0.0805	No
228	CCL2	chemokine (C-C motif) ligand 2	26213	-0.291	-0.0795	No
229	TNFSF15	tumor necrosis factor (ligand) superfamily, member 15	26374	-0.3	-0.0811	No
230	CCL4L1	chemokine (C-C motif) ligand 4-like 1	26407	-0.302	-0.079	No
231	CCL15	chemokine (C-C motif) ligand 15	26426	-0.303	-0.0765	No
232	IL18RAP	interleukin 18 receptor accessory protein	26521	-0.309	-0.0761	No
233	IL28B	interleukin 28B (interferon, lambda 3)	27517	-0.373	-0.1017	No
234	IL5RA	interleukin 5 receptor, alpha	27555	-0.375	-0.099	No
235	TNFRSF11B	tumor necrosis factor receptor superfamily, member 11b (osteoprotegerin)	27584	-0.377	-0.096	No
236	CCL20	chemokine (C-C motif) ligand 20	27655	-0.382	-0.0942	No
237	FASLG	Fas ligand (TNF superfamily, member 6)	27739	-0.388	-0.0927	No
238	CXCL9	chemokine (C-X-C motif) ligand 9	27902	-0.401	-0.0934	No
239	IFNA5	interferon, alpha 5	28016	-0.412	-0.0926	No
240	CCL28	chemokine (C-C motif) ligand 28	28384	-0.445	-0.0989	No
241	LOC652799	-	28573	-0.462	-0.0997	No
242	IL29	interleukin 29 (interferon, lambda 1)	28871	-0.494	-0.1035	No
243	ACVR2A	activin A receptor, type IIA	28908	-0.497	-0.0995	No
244	TNFRSF14	tumor necrosis factor receptor superfamily, member 14 (herpesvirus entry mediator)	29150	-0.527	-0.1013	No
245	TGFB3	transforming growth factor, beta 3	29156	-0.528	-0.0961	No
246	IL8	interleukin 8	29389	-0.557	-0.0973	No
247	IL17A	interleukin 17A	29392	-0.557	-0.0917	No
248	AMH	anti-Mullerian hormone	30038	-0.643	-0.1042	No
249	IFNGR1	interferon gamma receptor 1	30050	-0.645	-0.0979	No
250	IL17RA	interleukin 17 receptor A	30057	-0.646	-0.0915	No
251	CXCL16	chemokine (C-X-C motif) ligand 16	30489	-0.71	-0.0971	No
252	IFNAR1	interferon (alpha, beta and omega) receptor 1	30947	-0.781	-0.1026	No
253	GHR	growth hormone receptor	31766	-0.924	-0.1174	No
254	TNFRSF12A	tumor necrosis factor receptor superfamily, member 12A	31831	-0.936	-0.1098	No
255	KIT	v-kit Hardy-Zuckerman 4 feline sarcoma viral oncogene homolog	32154	-1.006	-0.1091	No
256	ACVR1	activin A receptor, type I	32348	-1.056	-0.1041	No
257	BMPR1A	bone morphogenetic protein receptor, type IA	32693	-1.149	-0.1026	No
258	TNFRSF1A	tumor necrosis factor receptor superfamily, member 1A	32929	-1.227	-0.097	No
259	PDGFRB	platelet-derived growth factor receptor, beta polypeptide	33061	-1.271	-0.088	No
260	PDGFC	platelet derived growth factor C	33552	-1.547	-0.0867	No
261	IFNB1	interferon, beta 1, fibroblast	33733	-1.742	-0.0743	No
262	BMPR2	bone morphogenetic protein receptor, type II (serine/threonine kinase)	33784	-1.817	-0.0573	No
263	CCL5	chemokine (C-C motif) ligand 5	33846	-1.952	-0.0393	No
264	TGFBR2	transforming growth factor, beta receptor II (70/80kDa)	33924	-2.21	-0.0191	No
265	HGF	hepatocyte growth factor (hepapoietin A; scatter factor)	33959	-2.316	0.0035	No

## Sheet: Table S5
Table S5. Gene set of KEGG ERBB SIGNALING PATHWAY in H1581P versus H1581 FGFR TKI acquired resistance cells
	PROBE	GENE_TITLE	RANK IN GENE LIST	RANK METRIC SCORE	RUNNING ES	CORE ENRICHMENT
1	PAK1	p21/Cdc42/Rac1-activated kinase 1 (STE20 homolog, yeast)	29	2.944	0.0856	Yes
2	CDKN1A	cyclin-dependent kinase inhibitor 1A (p21, Cip1)	307	1.538	0.1227	Yes
3	JUN	jun oncogene	418	1.393	0.1604	Yes
4	CBLB	Cas-Br-M (murine) ecotropic retroviral transforming sequence b	451	1.366	0.1996	Yes
5	HBEGF	heparin-binding EGF-like growth factor	610	1.215	0.2306	Yes
6	ERBB3	v-erb-b2 erythroblastic leukemia viral oncogene homolog 3 (avian)	777	1.095	0.2579	Yes
7	PRKCB		1141	0.91	0.274	Yes
8	PLCG2	phospholipase C, gamma 2 (phosphatidylinositol-specific)	1256	0.871	0.2962	Yes
9	SRC	v-src sarcoma (Schmidt-Ruppin A-2) viral oncogene homolog (avian)	1487	0.793	0.3127	Yes
10	PIK3CD	phosphoinositide-3-kinase, catalytic, delta polypeptide	1587	0.761	0.3322	Yes
11	CBL	Cas-Br-M (murine) ecotropic retroviral transforming sequence	1604	0.758	0.354	Yes
12	EREG	epiregulin	1610	0.757	0.3761	Yes
13	SHC2	SHC (Src homology 2 domain containing) transforming protein 2	1664	0.74	0.3963	Yes
14	MAP2K1	mitogen-activated protein kinase kinase 1	2336	0.59	0.3939	Yes
15	RPS6KB2	ribosomal protein S6 kinase, 70kDa, polypeptide 2	2423	0.572	0.4081	Yes
16	BTC	betacellulin	2446	0.567	0.4241	Yes
17	PLCG1	phospholipase C, gamma 1	2454	0.566	0.4406	Yes
18	TGFA	transforming growth factor, alpha	2826	0.503	0.4445	Yes
19	ERBB2	v-erb-b2 erythroblastic leukemia viral oncogene homolog 2, neuro/glioblastoma derived oncogene homolog (avian)	2948	0.487	0.4552	Yes
20	KRAS	v-Ki-ras2 Kirsten rat sarcoma viral oncogene homolog	3094	0.465	0.4646	Yes
21	MAPK3	mitogen-activated protein kinase 3	3242	0.447	0.4734	Yes
22	ABL2	v-abl Abelson murine leukemia viral oncogene homolog 2 (arg, Abelson-related gene)	3514	0.411	0.4775	Yes
23	ELK1	ELK1, member of ETS oncogene family	3516	0.411	0.4896	Yes
24	PIK3R2	phosphoinositide-3-kinase, regulatory subunit 2 (p85 beta)	3569	0.404	0.4999	Yes
25	NRG4	neuregulin 4	3730	0.385	0.5065	Yes
26	GSK3B	glycogen synthase kinase 3 beta	3780	0.378	0.5162	Yes
27	SHC1	SHC (Src homology 2 domain containing) transforming protein 1	3821	0.373	0.5259	Yes
28	PTK2	PTK2 protein tyrosine kinase 2	3883	0.365	0.5349	Yes
29	SHC4	SHC (Src homology 2 domain containing) family, member 4	4027	0.35	0.541	Yes
30	STAT5B	signal transducer and activator of transcription 5B	4032	0.349	0.5511	Yes
31	GAB1	GRB2-associated binding protein 1	4115	0.34	0.5587	Yes
32	CAMK2G	calcium/calmodulin-dependent protein kinase (CaM kinase) II gamma	4639	0.293	0.5519	Yes
33	NRAS	neuroblastoma RAS viral (v-ras) oncogene homolog	4942	0.27	0.5509	Yes
34	PRKCA	protein kinase C, alpha	5064	0.26	0.555	Yes
35	NRG1	neuregulin 1	5137	0.255	0.5604	Yes
36	PAK2	p21 (CDKN1A)-activated kinase 2	5569	0.229	0.5544	No
37	BAD	BCL2-antagonist of cell death	5749	0.219	0.5556	No
38	PRKCG	protein kinase C, gamma	6442	0.187	0.5407	No
39	EIF4EBP1	eukaryotic translation initiation factor 4E binding protein 1	6533	0.184	0.5435	No
40	PAK4	p21(CDKN1A)-activated kinase 4	6864	0.172	0.5388	No
41	PAK3	p21 (CDKN1A)-activated kinase 3	7070	0.164	0.5376	No
42	MAPK1	mitogen-activated protein kinase 1	8386	0.127	0.5027	No
43	PIK3CG	phosphoinositide-3-kinase, catalytic, gamma polypeptide	8407	0.126	0.5058	No
44	CDKN1B	cyclin-dependent kinase inhibitor 1B (p27, Kip1)	8647	0.121	0.5023	No
45	MAPK10	mitogen-activated protein kinase 10	9000	0.113	0.4953	No
46	PIK3CA	phosphoinositide-3-kinase, catalytic, alpha polypeptide	9223	0.108	0.4919	No
47	CAMK2B	calcium/calmodulin-dependent protein kinase (CaM kinase) II beta	10820	0.08	0.4473	No
48	AREG	amphiregulin (schwannoma-derived growth factor)	13224	0.046	0.378	No
49	SHC3	SHC (Src homology 2 domain containing) transforming protein 3	14148	0.034	0.3518	No
50	MAP2K2	mitogen-activated protein kinase kinase 2	14201	0.033	0.3512	No
51	PIK3R5	phosphoinositide-3-kinase, regulatory subunit 5, p101	15210	0.02	0.3222	No
52	PAK6	p21(CDKN1A)-activated kinase 6	15589	0.016	0.3115	No
53	ABL1	v-abl Abelson murine leukemia viral oncogene homolog 1	16821	0	0.2753	No
54	NCK2	NCK adaptor protein 2	17018	-0.002	0.2696	No
55	CAMK2D	calcium/calmodulin-dependent protein kinase (CaM kinase) II delta	17260	-0.004	0.2626	No
56	PIK3R3	phosphoinositide-3-kinase, regulatory subunit 3 (p55, gamma)	17425	-0.007	0.258	No
57	CBLC	Cas-Br-M (murine) ecotropic retroviral transforming sequence c	17708	-0.01	0.25	No
58	ERBB4	v-erb-a erythroblastic leukemia viral oncogene homolog 4 (avian)	17969	-0.013	0.2428	No
59	NRG3	neuregulin 3	18391	-0.019	0.2309	No
60	SOS2	son of sevenless homolog 2 (Drosophila)	19869	-0.038	0.1886	No
61	AKT3	v-akt murine thymoma viral oncogene homolog 3 (protein kinase B, gamma)	20334	-0.044	0.1762	No
62	NRG2	neuregulin 2	21552	-0.061	0.1422	No
63	CAMK2A	calcium/calmodulin-dependent protein kinase (CaM kinase) II alpha	21859	-0.065	0.1351	No
64	AKT2	v-akt murine thymoma viral oncogene homolog 2	21945	-0.066	0.1346	No
65	PAK7	p21(CDKN1A)-activated kinase 7	22288	-0.071	0.1266	No
66	MAP2K7	mitogen-activated protein kinase kinase 7	22293	-0.071	0.1285	No
67	EGF	epidermal growth factor (beta-urogastrone)	23870	-0.095	0.085	No
68	MAPK8	mitogen-activated protein kinase 8	24707	-0.11	0.0636	No
69	NCK1	NCK adaptor protein 1	25370	-0.123	0.0477	No
70	EGFR	epidermal growth factor receptor (erythroblastic leukemia viral (v-erb-b) oncogene homolog, avian)	26084	-0.138	0.0308	No
71	RPS6KB1	ribosomal protein S6 kinase, 70kDa, polypeptide 1	27086	-0.164	0.0062	No
72	PIK3CB	phosphoinositide-3-kinase, catalytic, beta polypeptide	27156	-0.166	0.009	No
73	STAT5A	signal transducer and activator of transcription 5A	27313	-0.171	0.0094	No
74	CRKL	v-crk sarcoma virus CT10 oncogene homolog (avian)-like	27516	-0.179	0.0088	No
75	BRAF	v-raf murine sarcoma viral oncogene homolog B1	29034	-0.246	-0.0286	No
76	SOS1	son of sevenless homolog 1 (Drosophila)	29524	-0.279	-0.0348	No
77	MYC	v-myc myelocytomatosis viral oncogene homolog (avian)	30757	-0.395	-0.0594	No
78	ARAF	v-raf murine sarcoma 3611 viral oncogene homolog	30799	-0.401	-0.0489	No
79	CRK	v-crk sarcoma virus CT10 oncogene homolog (avian)	31451	-0.474	-0.0541	No
80	AKT1	v-akt murine thymoma viral oncogene homolog 1	31508	-0.482	-0.0416	No
81	GRB2	growth factor receptor-bound protein 2	31603	-0.492	-0.0299	No
82	RAF1	v-raf-1 murine leukemia viral oncogene homolog 1	32028	-0.553	-0.0261	No
83	MAPK9	mitogen-activated protein kinase 9	32483	-0.639	-0.0206	No
84	MAP2K4	mitogen-activated protein kinase kinase 4	32580	-0.659	-0.0041	No
85	PIK3R1	phosphoinositide-3-kinase, regulatory subunit 1 (p85 alpha)	32969	-0.745	0.0064	No
86	HRAS	v-Ha-ras Harvey rat sarcoma viral oncogene homolog	33373	-0.892	0.0207	No

## Sheet: Table S6
Table S6. The target sequence of the siRNA constructs
Gene Symbol	Description	Ambion siRNA ID	Antisense Sequence
ErbB3	human epidermal growth factor receptor 3	Gene ID: 2065	U
Met	hepatocyte growth factor receptor	Gene ID: 4233	G
